# Supplementary material for: Effects of Muscle Type and Aging on Glycolysis and Physicochemical Quality Properties of Bactrian camel (Camelus bactrianus) Meat
Source: Animals (Basel). 2024 Feb 14;14(4):611. doi: 10.3390/ani14040611 (PMC10886407; doi:10.3390/ani14040611)
Supplement: Supplementary file 1 [file animals-14-00611-s001.zip]

Archive with 1 entries (1 files):
- animals-2801436-supplementary.pdf
